# Supplementary material for: In Vivo Plant Bio-Electrochemical Sensor Using Redox Cycling
Source: Biosensors (Basel). 2023 Feb 2;13(2):219. doi: 10.3390/bios13020219 (PMC9953906; doi:10.3390/bios13020219)
Supplement: Supplementary file 1 [file biosensors-13-00219-s001.zip]

Archive with 1 entries (1 files):
- biosensors-2159087-supplementary.pdf
